# Supplementary material for: Immunotherapy in Hepatocellular Carcinoma with Portal Vein Tumour Thrombosis: From Poor Prognosis to Curative-Intent Strategies
Source: Cancers (Basel). 2026 Feb 14;18(4):627. doi: 10.3390/cancers18040627 (PMC12939993; doi:10.3390/cancers18040627)
Supplement: Supplementary file 1 [file cancers-18-00627-s001.zip]

Archive with 1 entries (1 files):
- cancers-4117586-supplementary.pdf
